# Supplementary material for: Current Applications of Artificial Intelligence to Classify Cervical Lymph Nodes in Patients with Head and Neck Squamous Cell Carcinoma—A Systematic Review
Source: Cancers (Basel). 2022 Nov 2;14(21):5397. doi: 10.3390/cancers14215397 (PMC9654953; doi:10.3390/cancers14215397)
Supplement: Supplementary file 1 [file cancers-14-05397-s001.zip]

Archive with 1 entries (1 files):
- cancers-1985196-supplementary.pdf
